# Supplementary material for: Alkaloid Composition and Biological Activities of the Amaryllidaceae Species Ismene amancaes (Ker Gawl.) Herb
Source: Plants (Basel). 2022 Jul 22;11(15):1906. doi: 10.3390/plants11151906 (PMC9331871; doi:10.3390/plants11151906)
Supplement: Supplementary file 1 [file plants-11-01906-s001.zip]

Archive with 1 entries (1 files):
- plants-1818059-supplementary.pdf
